# Supplementary material for: Web-based analysis of the mouse transcriptome using Genevestigator
Source: BMC Bioinformatics. 2006 Jun 21;7:311. doi: 10.1186/1471-2105-7-311 (PMC1533866; doi:10.1186/1471-2105-7-311)
Supplement: Additional File 1 — Raw data for figures 1 and 2 were exported from the Genevestigator website [19]. Signal intensity values were obtained by normalization with MAS5 with a target value (TGT) of 1000. [file 1471-2105-7-311-S1.xls]

## Sheet: Fig_1_A
Anatomy	Mm.234274	SE	Mm.2965	SE	Mm.39200	SE	Mm.8008	SE	Mm.20422	SE
cell culture	772	120	187	8	168	7	68	4	291	12
fibroblast	67	8	177	11	191	11	66	7	252	15
T-lymphocyte	35	5	138	8	118	8	47	5	189	11
keratocyte	24	2	228	39	82	16	43	21	219	55
myofibroblast	42	16	206	50	170	114	81	62	277	132
macrophage	23	2	133	19	83	12	66	7	305	33
myoblast	200	79	141	18	138	16	24	7	296	45
cardiomyocytes	5666	295	254	31	220	22	99	17	280	30
multipotential mesenchymal cells	70	21	234	49	298	83	131	46	346	70
lymphoma cells	32	6	134	14	92	8	34	5	279	24
embryonic stem cell	84	1	150	77	79	33	55	19	221	104
brown pre-adipocytes	66	10	277	32	176	18	95	17	572	67
limb	5382	223	215	9	281	10	82	7	345	14
hindlimb	5603	221	222	9	289	10	84	7	351	14
skeletal muscle	5603	221	222	9	289	10	84	7	351	14
quadraceps femoris	6598	770	162	38	350	43	237	55	210	42
soleus	9316	1119	152	25	232	42	33	6	320	72
tibialis	9627	714	160	30	340	56	34	7	213	40
gastrocnemius	3604	382	227	16	217	13	53	6	378	19
skeletal muscle	19	5	59	11	91	12	30	7	193	28
muscle	5424	211	221	15	251	12	77	10	397	27
skeletal muscle	5424	211	221	15	251	12	77	10	397	27
diaphragm	4690	311	129	14	226	16	50	6	237	22
neck	9707	0	198	0	154	0	62	0	550	0
skeletal muscle	9707	0	198	0	154	0	62	0	550	0
organ system	776	49	383	47	1113	179	127	6	633	52
cardiovascular system	4411	171	143	8	215	7	76	5	255	11
arterial system	49	7	468	196	240	43	166	107	463	109
aorta	49	7	468	196	240	43	166	107	463	109
heart	4500	168	136	7	214	7	74	4	251	10
heart ventricle	3816	165	126	8	212	8	78	5	253	13
heart left ventricle	5481	443	153	34	300	30	61	12	289	36
haemolymphoid system	62	6	217	14	152	11	106	8	368	17
blood	63	9	277	21	202	17	115	12	402	23
leukocyte (white blood cell)	70	12	212	22	152	17	135	15	384	27
lymphocyte	44	8	123	13	105	13	113	17	382	33
T-lymphocyte	37	5	150	18	61	6	161	24	396	45
suppressor	53	4	139	38	45	5	178	54	327	67
B-lymphocyte	24	4	121	27	115	14	68	27	336	91
natural killer cell	74	23	90	14	156	30	94	26	410	28
macrophage	97	22	306	30	200	28	159	25	386	43
erythroblast	50	10	415	26	311	24	71	13	440	45
spleen	48	11	181	27	161	26	71	20	432	42
thymus	63	9	150	14	82	10	105	14	306	26
integumental system	447	87	157	14	125	14	37	5	263	20
skin	645	114	189	17	141	19	34	5	265	25
gland	68	18	97	16	93	16	43	12	259	37
mammary gland (breast)	68	18	97	16	93	16	43	12	259	37
nervous system	62	3	124	4	168	5	140	6	305	7
central nervous system (CNS)	66	3	126	4	172	5	148	6	303	7
brain (encephalon)	66	3	125	4	173	5	149	6	301	7
forebrain	69	4	130	6	159	5	172	9	299	7
telencephalon (cerebrum)	55	4	129	6	155	6	154	9	298	8
cerebral cortex (neopallium)	44	5	136	11	149	10	125	14	325	12
cerebral cortex region	46	6	127	11	143	11	121	16	324	14
anterior medial cortex	44	7	108	11	137	13	107	18	319	14
cingulate cortex	44	7	108	11	137	13	107	18	319	14
motor cortex	54	14	148	32	139	21	164	40	262	70
retrohippocampal cortex	62	22	192	63	183	6	251	59	451	32
entorhinal cortex	62	22	192	63	183	6	251	59	451	32
perirhinal cortex	50	10	234	43	168	29	105	10	310	69
hippocampus	57	6	118	7	152	9	140	11	277	12
basal ganglia	68	10	158	22	178	15	247	34	289	22
amygdala	81	12	189	27	176	17	308	39	290	28
striatum	35	5	82	15	182	30	101	24	287	33
dentate gyrus	124	61	64	11	147	41	260	62	278	65
olfactory bulb	52	19	131	34	160	31	249	40	352	28
diencephalon	151	19	152	21	194	17	295	32	331	30
hypothalamus	148	23	158	25	203	19	339	31	351	32
thalamus	162	4	132	31	161	24	122	39	250	73
hindbrain (rhombencephalon)	44	4	105	6	223	13	92	10	290	20
metencephalon	42	4	104	7	224	14	81	8	285	20
cerebellum	36	3	100	7	223	14	70	6	284	21
pons	158	19	185	34	255	30	320	39	299	100
myelencephalon (myencephalon)	102	30	126	21	188	34	317	31	392	53
medulla oblongata	102	30	126	21	188	34	317	31	392	53
midbrain (mesencephalon)	157	14	108	21	170	15	227	19	286	23
inferior colliculus	101	25	145	38	116	35	165	34	313	62
periaqueductal grey	186	15	101	30	181	17	256	22	288	30
superior colliculus	95	33	99	29	182	37	173	46	252	48
choroid plexus	64	25	121	27	246	14	259	29	261	44
spinal cord	130	38	116	19	185	42	242	82	211	80
cranial ganglion	37	4	204	52	157	33	70	33	493	117
trigeminal V ganglion	37	4	204	52	157	33	70	33	493	117
peripheral nervous system (PNS)	31	4	107	12	123	11	61	6	321	31
sciatic nerve	31	4	107	12	123	11	61	6	321	31
sensory organ	1408	222	4044	710	16321	2605	552	75	5224	736
eye	1729	257	4959	834	20057	3024	672	85	6375	844
eye muscle	3681	267	154	20	273	15	58	19	254	38
extraocular skeletal muscle	3681	267	154	20	273	15	58	19	254	38
retina	59	10	10393	1195	42817	3244	1323	75	13440	454
cornea	34	7	1184	414	2207	435	452	164	712	207
stroma	34	7	1184	414	2207	435	452	164	712	207
nose	18	1	80	11	128	13	28	5	236	26
nasal cavity epithelium	18	1	80	11	128	13	28	5	236	26
olfactory epithelium	18	1	80	11	128	13	28	5	236	26
visceral organ	60	3	160	6	218	7	67	4	421	12
alimentary system	59	11	122	16	130	13	71	11	466	57
oral region	59	16	49	9	160	20	46	11	252	28
intestine	59	14	143	19	122	15	78	13	528	69
small intestine	92	32	155	40	131	34	53	18	801	147
ileum	153	55	230	65	202	54	88	31	1182	188
large intestine	38	7	136	18	115	14	94	18	356	19
caecum (cecum)	38	7	136	18	115	14	94	18	356	19
liver and biliary system	68	5	220	11	258	10	75	8	522	19
liver	68	5	220	11	258	10	75	8	522	19
renal and urinary system	50	8	97	10	213	15	68	8	360	30
kidney	50	8	97	10	213	15	68	8	360	30
reproductive system	60	6	105	7	311	21	59	8	282	21
female	60	12	124	19	288	35	55	11	199	35
ovary (female gonad)	74	14	127	25	307	47	54	14	144	35
oocyte	24	3	116	19	242	35	57	19	336	31
male	60	7	100	8	316	25	61	9	301	24
testis (male gonad)	60	7	100	8	316	25	61	9	301	24
respiratory system	49	5	144	10	106	7	57	9	355	18
lung	49	5	144	10	106	7	57	9	355	18
endocrine system	88	11	221	23	265	19	169	20	456	44
pancreas	65	8	336	40	326	42	112	28	776	53
islet (islet of Langerhans)	38	3	437	10	414	15	46	3	576	168
adrenal gland	105	25	106	29	207	25	94	23	282	43
pituitary gland	99	22	192	26	248	20	273	28	276	24
adipose tissue (fat)	86	12	268	42	152	14	117	29	476	38
brown (brown fat,BAT)	298	91	110	22	290	54	291	59	318	35
white (white fat,WAT)	82	13	297	54	150	17	123	37	503	49
skeleton	52	4	292	19	277	20	297	29	644	41
bone	52	4	292	19	277	20	297	29	644	41
bone marrow	52	4	292	19	277	20	297	29	644	41

## Sheet: Fig_1_B
Dev. stage	Mm.28010	SE		Dev. stage	Mm.197	SE		Dev. stage	Mm.3485	SE
a	57860	8945		a	150	38		a	26	4
b	235	93		b	76	16		b	51	18
c	0	0		c	0	0		c	0	0
d	18	3		d	71	6		d	3946	199
e	30	14		e	41	14		e	3881	522
f	32	4		f	124	8		f	66	36
g	50	14		g	129	8		g	34	16
h	40	7		h	123	19		h	23	7
i	40	4		i	170	17		i	17	1
j	39	1		j	1522	203		j	24	2
k	45	2		k	3373	349		k	24	4
l	29	2		l	11860	1423		l	13	1

## Sheet: Fig_1_C
Log-ratio	Stimulus
2.04963	retinoic acid 2 (+)
1.91073	dexamethasone (+)
1.81558	tacrine, moclobemide, creatine 2 (+)
1.25096	insulin 3 (+)
1.18269	Fasted (PGC-1a-/-) (+)
0.83996	rosiglitazone (+)
0.790772	EGF 4 (+)
0.713696	insulin (+)
0.704872	low phosphate diet 1 (+)
0.687061	Hydroxyurea 4h (+)
0.669027	E. histolytica (+)
0.632268	Trypanosoma cruzi (+)
0.584963	2,3,7,8-Tetrachlorodibenzo-p-dioxin 2 (+)
0.584963	IDMB 2 (+)
0.555816	Hydroxyurea 24 (+)
0.545968	Fat diet (+)
0.344828	insulin 2 (+)
0.344828	low phosphate diet 2 (+)
0.31034	osteogenic stimulus (+)
0.275007	Fasted (wt) (+)
-0.621488	caloric restriction 3 (+)
-0.643856	olfactory bulbectomy (+)
-0.761213	exercise 3 (+)
-0.836501	Lipopolysaccharide 2 (+)
-0.888969	EGF 2 (+)
-0.888969	EGF 3 (+)
-0.971431	streptozotocin (+)
-1.05889	caloric restriction 1 (+)
-1.12029	mechanical ventilation (+)
-1.32193	Trichostatin A (+)
-1.35845	tacrine, moclobemide, creatine (+)
-1.64386	Growth Factors and Cytokines: IL-6 (wt) (+)
-2.05889	ozone (+)
-3.05889	5-Aza-2-)2-deoxycytidine (+)

## Sheet: Fig_1_D
Log-ratio	Mutant
2.24	mutant 391
2.05	Terc-/-
2.04	Xid
2.01	B6g7
1.85	LH_N_CTP
1.53	Ku86-/-
1.22	BDC2.5/NOD
1.18	MMTVneu
1.17	aire-/-
1.04	EBF1
1.02	PPARg
1.01	39,Xp
0.88	39,Xm
0.86	Ku86-/-:Terc-/-
0.84	C57BL/6J-ob/ob
0.84	Hyp
0.77	mdx
0.66	ptc+/-
-0.73	NOD.scid
-0.75	APC(Min/+)
-0.79	BTBR-ob/ob
-0.84	Smad7
-0.96	BDC2.5/NOD.scid
-1.08	Ames df/df
-1.09	BDC2.5/B6g7
-1.11	IRS-4ko
-1.15	PMP22
-1.61	IkL/L
-1.62	R6/2
-1.77	HSL-null
-1.83	SOCS3-/-
-2.04	IkL/L

## Sheet: Fig_2
Probeset	Score
																												x
97777_at	0.247
100593_at	0.306
102048_at	0.199
100403_at	0.161
160582_at	0.428
100921_at	0.438
101071_at	0.474
101593_at	0.09
97319_at	0.128
100986_at	0.178
103289_at	0.179
95693_at	0.07
99009_at	0.079
! 99570_s_at	0.08
102653_at	0.142
104338_r_at	0.075
99524_at	0.08
103888_at	0.077
! 97172_s_at	0.086
100614_at	0.105
102749_at	0.078
94214_at	0.085
101028_i_at	0.081
93050_at	0.14
101063_at	0.169
93514_at	0.209
98616_f_at	0.068
103084_at	0.157
161001_at	0.238
104184_at	0.156
